# Supplementary material for: Closely-related Photobacterium strains comprise the majority of bacteria in the gut of migrating Atlantic cod (Gadus morhua)
Source: Microbiome. 2019 Apr 17;7:64. doi: 10.1186/s40168-019-0681-y (PMC6471968; doi:10.1186/s40168-019-0681-y)
Supplement: Supplementary file 2 — Sequencing statistics of the fecal samples. (XLSX 12 kb) [file 40168_2019_681_MOESM2_ESM.xlsx]

## Sheet: Sheet1
Sample ID	Reads number (Million)		Reads length (bp)		% GC
	Prior trimming	After trimming	Prior trimming	After trimming
MBRG-29	14.4	13.2	35-301	50-286	41
MBRG-30	11.4	9.7			45
MBRG-35	16.6	14.2			43
MBRG-36	12.5	11.6			41
MBRG-38	11.3	9.9			41
MBRG-44	12.7	11.6			42
Average of reads:
Prior trimming: 13.2 M
After trimming: 11.7 M
