# Supplementary material for: Closely-related Photobacterium strains comprise the majority of bacteria in the gut of migrating Atlantic cod (Gadus morhua)
Source: Microbiome. 2019 Apr 17;7:64. doi: 10.1186/s40168-019-0681-y (PMC6471968; doi:10.1186/s40168-019-0681-y)
Supplement: Supplementary file 8 — Properties of 20 mature Atlantic cod sampled for this study in an open ocean outside of Tromsø, Norway. (XLSX 15 kb) [file 40168_2019_681_MOESM8_ESM.xlsx]

## Sheet: Sheet1
Fish #	Sample ID	Sex	Fish Weight (kg)	Fish Length (cm)	Digestive tract (g)	Feaces Volume (ml)	Feaces weight (g)	Feces Colour	Feces Consistence	Comments
1	MBRG-34	M	9.4	102	362	40	39.5	Light brown	Solid	parasites
2	MBRG-43	F	7.62	88	352	40	40.2	Light brown	Liquid	Parasites
3	MBRG-36	M	10.79	105	333	15	15.8	Military green	Mucus	Parasites
4	MBRG-30	F	12.07	108	381	20	20	Dark brown	Semi solid	Parasites
5	MBRG-35	M	7.54	92	283	30	33.5	Light brown green	Semi solid	Parasites
6	MBRG-44	F	11.02	97	580	82	81.7	grey and light green	Liquid	Parasites
7	MBRG-40	F	7.79	90	253	15	15,5	Military green	Semi solid	parasites
8	MBRG-45	F	8.11	93	351	35	35,8	Green yellow	Semi solid mucus	A lot of parasites
9	MBRG-29	M	9.87	101	394	30	29,2	Green dark yellowish	Liquid mucus	Parasites
10	MBRG-46	F	9.44	96	400	85	82.1	Green yellow brown	Solid	a lot and big parasites
11	MBRG-47	F	8.8	99	493	55	53.9	Light brown	Liquid	Parasites
12	MBRG-37	F	10.29	6	320	12	12,5	Light brown orange	Semi solid mucus	Parasites
13	MBRG-33	M	8.96	98	248	15	14,5	Dark green brown	Liquid mucus	Parasites
14	MBRG-42	F	8.68	94	301	15	15.4	Green, grey, brown	Semi solid	Little parasites
15	MBRG-32	F	10.54	101	407	37	38.9	Military green	Solid	Parasites
16	MBRG-31	F	8.4	96	300	12	13.8	Orange, brown	Solid	A lot of parasites.
17	MBRG-48	F	10.12	99	350	15	16.8	Brown, red-orange	Solid	Parasites - big ones
18	MBRG-38	F	10.1	99	414	20	23.1	Light brown	Mucus	Parasites
19	MBRG-39	F	9.54	106	373	15	16.3	Avocado green, brown, green	Solid	Parasites
20	MBRG_41	F	10.55	106	400	20	20.2	Orange greenish	Solid	A lot of parasites
	Sequenced individuals
	DNA isolated
